# Supplementary material for: An alternative route of bacterial infection associated with a novel resistance locus in the Daphnia–Pasteuria host–parasite system
Source: Heredity (Edinb). 2020 Jun 19;125(4):173–83. doi: 10.1038/s41437-020-0332-x (PMC7490384; doi:10.1038/s41437-020-0332-x)
Supplement: Supplementary file 3 — S1 Table [file 41437_2020_332_MOESM3_ESM.xlsx]

## Sheet: Sheet1
Clone	origin	C1 (resistance/susceptibility)	number replicates C1_S	total number replicates_C1	C19 (resistance/susceptibility)	number replicates C19_S	total number replicates_C19	P15_hintgut (resistance/susceptibility)	number replicates P15_hindgut_S	total number replicates_P15_hindgut	P15_foregut (resistance/susceptibility)	number replicates P15_foregut_S	total number replicates_P15_foregut
BE-HO-1	Belgium	S	9	12	S	9	12	S	12	12	R	0	12
BE-KN2-1	Belgium	R	0	12	R	0	12	S	14	15	R	0	15
BE-OHZ-T10	Belgium	R	0	12	R	0	12	S	14	15	R	0	15
BE-OM-1	Belgium	S	12	12	S	11	12	R	9	24	R	0	24
BE-OM-2-infected	Belgium	R	0	15	R	0	15	R	8	18	R	0	18
BE-T1-2	Belgium	S	18	18	S	18	18	R	0	21	R	0	21
BE-WE-G59	Belgium	S	12	12	S	12	12	R	0	12	R	0	12
BE-WH1-2	Belgium	R	0	12	R	0	12	S	12	12	R	0	12
BE-WH2-11	Belgium	R	0	9	R	0	9	R	0	12	R	0	12
BE-WTE-1-1	Belgium	S	9	12	R	0	12	S	12	12	R	0	12
BY-G-9	Belarus	R	0	12	R	0	12	R	5	24	R	0	21
CA-CAL1-1	Canada	S	10	11	R	0	12	R	0	15	R	0	15
CA-CAL2-1	Canada	R	3	15	R	0	9	R	0	12	R	0	12
CA-CH-1	Canada	S	12	12	S	10	12	R	0	12	R	0	12
CA-LL1-1	Canada	R	0	12	R	0	12	R	0	15	R	0	15
CA-LL2-2	Canada	R	0	12	R	0	12	R	0	15	R	0	15
CA-RI-1	Canada	R	0	12	R	0	12	R	0	12	R	0	12
CA-SS-1	Canada	R	0	12	R	0	12	R	0	13	R	0	13
CH-H-1	Switzerland	R	0	15	R	0	15	S	15	15	R	0	15
CH-Z-1	Switzerland	R	0	12	R	0	12	S	10	12	R	0	12
CN-W1-1	China	R	0	12	R	0	12	S	11	15	R	0	15
CY-PA1-1	Cyprus	S	12	12	R	0	12	S	21	24	R	0	24
CY-PA2-1	Cyprus	R	0	12	R	0	12	S	9	10	R	0	10
CY-PA3-1	Cyprus	R	0	12	R	0	12	S	12	12	R	0	12
CZ-KO-1	Czech Repulic	R	0	15	R	0	15	R	0	15	R	0	15
CZ-LE1-1	Czech Repulic	R	3	24	R	0	12	S	9	11	R	0	11
CZ-N1-1	Czech Repulic	R	6	24	R	0	12	S	22	27	R	0	27
CZ-N2-6	Czech Repulic	S	12	12	R	0	12	S	12	12	R	0	12
DE-G1-106	Germany	R	0	12	S	12	12	R	8	24	R	0	24
DE-K35-Mu10	Germany	R	0	12	R	0	12	S	13	15	R	0	15
DE-KA-F28	Germany	R	0	12	S	12	12	R	0	12	R	0	12
DE-KN1-4	Germany	R	0	12	R	0	12	R	0	12	R	0	12
DE-R1-1	Germany	S	21	24	S	21	24	S	11	12	R	0	12
DE-S1-8	Germany	R	0	9	R	0	9	R	0	9	R	0	9
DE-S2-1	Germany	R	0	9	S	18	21	S	18	21	R	0	21
DE-S3-3	Germany	R	0	9	R	0	9	R	0	9	R	0	9
DK-RL-3	Denmark	R	0	9	R	0	9	R	0	9	R	0	9
DZ-JV-2	Algeria	R	0	9	R	0	9	S	9	9	S	5	9
ES-D-BDE1-F9	Spain	S	8	8	R	0	8	R	0	9	R	0	9
ES-D-CC-NF7	Spain	S	9	9	S	9	9	S	11	12	R	0	12
ES-D-H-F3	Spain	R	0	9	S	8	9	R	0	9	R	0	9
ES-DO1-1	Spain	R	0	9	S	18	21	R	0	9	R	0	9
ES-HT-1	Spain	R	0	9	R	0	9	R	0	9	S	8	9
ES-HY-1	Spain	R	6	21	R	0	9	S	9	9	R	0	9
ES-RO-1	Spain	S	8	8	R	0	9	S	20	24	R	0	24
ET-C-1	Ethopia	S	9	9	R	0	9	R	0	12	R	0	12
FI-FAT-1-3	Finland	R	6	24	R	0	12	S	15	18	S	15	18
FI-FAV-1-1	Finland	S	9	9	S	9	9	S	11	12	R	0	12
FI-FHS2-11-3	Finland	R	0	9	R	0	9	S	8	9	R	0	9
FI-FSE-3-74	Finland	R	0	8	R	0	9	S	9	9	R	0	9
FI-FSP1-16-2	Finland	R	0	9	R	0	9	S	9	9	R	0	9
FI-FUT1-2-1	Finland	S	9	9	S	9	9	S	11	12	R	0	12
FI-OER-3-3	Finland	S	9	9	S	9	9	S	9	9	R	0	9
FI-SK-17-1	Finland	S	9	9	R	0	9	S	9	9	R	0	9
FI-SK-58-2-C	Finland	R	0	9	R	0	9	S	9	9	R	0	9
FI-SKW-2-1	Finland	S	9	9	R	0	9	S	18	21	R	0	21
FR-C1-1	France	R	0	9	R	0	9	S	11	12	R	5	12
FR-NPM19-1	France	S	9	9	R	0	9	S	9	9	R	0	9
FR-NPM21-1	France	S	9	9	R	0	9	S	8	9	R	0	9
FR-SA-1	France	R	0	9	R	0	9	R	0	9	R	0	9
FR-TR-1	France	R	0	9	R	0	9	S	8	9	R	0	9
GB-C1-1	Great Britain	S	9	9	R	0	9	S	9	9	R	0	9
GB-EK1-1	Great Britain	R	0	9	R	0	9	S	18	21	S	14	21
GB-EK1-32	Great Britain	R	0	9	R	0	9	S	11	12	R	0	12
GB-EK2-6	Great Britain	R	0	9	R	0	9	S	18	21	R	0	21
GB-EL75-69	Great Britain	S	24	24	S	24	24	S	33	39	R	0	39
GB-EP-1	Great Britain	R	0	9	R	0	9	R	0	9	R	0	9
GB-FML-1	Great Britain	R	0	12	R	0	12	R	3	15	R	0	15
GB-LK1-1	Great Britain	R	0	9	R	0	9	S	8	9	R	0	9
GB-S17-7	Great Britain	R	0	9	R	0	9	S	9	9	R	0	9
GR-K-1	Greece	R	0	15	S	14	15	R	5	27	R	0	27
HU-AG-03	Hungary	R	0	9	R	0	9	S	9	9	R	0	9
HU-CR3-01	Hungary	R	0	9	R	8	27	S	9	9	R	0	9
HU-HO-2	Hungary	S	9	9	S	9	9	S	13	18	R	0	18
HU-K-6	Hungary	S	9	9	R	0	9	R	0	9	R	0	9
HU-KEL-01	Hungary	R	0	9	R	6	21	R	5	21	R	0	21
IL-BM-1	Israel	S	9	9	S	9	9	S	19	27	R	0	27
IL-BN-2	Israel	R	0	9	R	0	9	S	11	21	R	0	21
IL-EY-17	Israel	S	9	9	R	0	9	S	8	9	R	0	9
IL-G-3	Israel	R	0	9	R	0	9	S	14	21	R	0	21
IL-M1-8	Israel	R	0	9	R	0	9	S	8	9	R	0	9
IL-PS-2	Israel	R	0	9	R	0	9	S	7	12	R	0	12
IL-PS-6 inf	Israel	R	0	9	R	0	9	S	12	12	R	0	12
IL-RAM-4	Israel	S	9	9	S	9	9	R	0	9	R	0	9
IL-SH-4	Israel	R	0	9	R	0	10	R	2	9	R	0	9
IL-TY-10	Israel	S	6	6	R	0	6	S	6	6	R	0	6
IL-YERU-16	Israel	R	0	9	R	0	9	S	9	9	R	0	9
IR-GG1-1	Iran	R	0	9	R	3	21	S	6	9	R	0	9
IR-GG1-102	Iran	S	9	9	S	9	9	R	0	12	R	0	12
IT-ISR1-2	Italy	S	12	12	R	0	12	S	12	12	R	0	12
IT-MDV-1	Italy	R	0	9	R	0	9	R	0	9	R	0	9
IT-PER-2	Italy	R	0	9	R	0	9	R	6	21	R	0	21
MA-ES-3	Morocco	R	0	9	S	9	9	R	3	21	R	0	21
MN-DM1-1	Mongolia	R	0	9	S	9	9	R	3	21	R	0	21
NO-AA-1	Norway	S	6	6	S	6	6	S	9	9	R	0	9
NO-F-1	Norway	R	0	9	R	0	9	S	18	24	R	0	24
NO-LADE-1	Norway	S	9	9	S	9	9	S	12	12	R	0	12
NO-M3-1	Norway	R	0	6	R	0	6	S	6	6	R	0	6
NO-RO-1	Norway	S	9	9	S	8	9	S	9	9	R	0	9
NO-V-7	Norway	S	9	9	S	9	9	S	9	9	R	0	9
PL-KNP-P4	Poland	R	0	9	R	0	9	R	0	9	S	6	9
PL-W1-1	Poland	S	9	9	S	9	9	R	0	9	R	0	9
PL-W2-1	Poland	R	0	9	R	3	21	R	4	24	S	13	24
RO-DS-3	Romania	S	9	9	S	9	9	S	9	9	R	0	9
RU-AL1-11	Russia	R	0	9	R	0	9	R	0	12	R	0	12
RU-AST1-1	Russia	S	9	9	S	9	9	S	9	9	R	0	9
RU-AST2-1	Russia	R	0	6	R	0	6	S	5	6	R	0	6
RU-B3-01	Russia	R	0	9	R	0	9	R	0	9	R	0	9
RU-B5-1	Russia	R	0	6	R	0	6	R	0	6	R	0	6
RU-BAI1-2	Russia	R	0	9	R	0	9	S	9	9	R	0	9
RU-BAYA1-1	Russia	R	0	9	R	0	9	S	10	12	R	0	12
RU-BN-BB6	Russia	R	0	9	R	0	9	R	0	9	R	0	9
RU-BOL1-1	Russia	S	12	12	R	0	12	R	0	12	R	0	12
RU-BP-1	Russia	S	9	9	R	0	9	S	9	9	R	0	9
RU-BU2-2	Russia	R	0	9	R	0	9	R	6	24	R	0	24
RU-C10-06	Russia	S	9	9	S	9	9	R	0	9	R	0	9
RU-C12-1	Russia	R	0	9	R	0	9	R	3	21	R	0	21
RU-C20-1	Russia	R	0	9	R	0	9	S	9	9	S	9	9
RU-HA1-1	Russia	S	9	9	S	9	9	R	0	12	R	0	12
RU-HA2-12	Russia	R	0	9	R	0	9	S	11	12	R	0	12
RU-IRK1-12	Russia	R	0	9	R	0	9	R	0	9	R	0	9
RU-IRK2-14	Russia	S	9	9	S	9	9	S	9	9	R	0	9
RU-KOR1-1	Russia	R	0	9	R	0	9	S	11	12	R	0	12
RU-KU1-2	Russia	S	9	9	S	9	9	S	12	12	R	0	12
RU-MA10-03	Russia	R	0	9	S	9	9	R	8	21	R	0	21
RU-MA13-3	Russia	S	9	9	S	9	9	R	0	12	R	0	12
RU-MA3-5	Russia	R	0	9	R	0	9	R	0	12	R	0	12
RU-MA4-3	Russia	R	0	9	R	0	9	S	14	24	R	0	24
RU-MA8-01	Russia	R	0	9	R	0	9	S	8	9	R	0	9
RU-NOV1-04	Russia	R	0	9	R	0	9	R	0	9	R	0	9
RU-NOV2-01	Russia	R	0	9	R	0	9	S	9	9	R	0	9
RU-P1-01	Russia	R	0	9	R	0	9	S	9	9	R	0	9
RU-PIK-2	Russia	S	9	9	S	8	9	S	9	9	R	0	9
RU-R2-1	Russia	S	18	21	R	0	9	S	9	9	R	0	9
RU-RM1-2	Russia	R	0	9	R	0	9	S	9	9	R	0	9
RU-RO1-3	Russia	R	0	9	R	0	9	R	0	9	R	0	9
RU-RT1-135	Russia	R	0	9	R	6	21	R	7	23	R	0	23
RU-RT21-1-9	Russia	R	0	9	S	9	9	S	11	12	R	0	12
RU-SAM2-11	Russia	R	0	9	R	0	9	R	5	21	R	0	21
RU-SAM5-1	Russia	S	9	9	R	0	9	S	8	9	R	0	9
RU-SPB-35	Russia	S	9	9	R	0	9	R	0	8	R	0	8
RU-SYR1-1	Russia	R	0	9	R	0	9	R	0	9	R	0	9
RU-TU1-1	Russia	R	0	9	R	0	9	S	12	12	R	0	12
RU-TY1-3	Russia	S	9	9	S	9	9	S	9	9	R	0	9
RU-TY2-2	Russia	R	0	9	R	0	9	R	0	12	S	12	12
RU-TY4-1	Russia	R	0	9	R	0	9	R	0	12	R	0	12
RU-TY5-1	Russia	R	0	9	S	9	9	R	0	12	R	0	12
RU-VOL-36	Russia	R	0	9	R	0	9	S	10	12	R	0	12
RU-YAK1-6	Russia	R	0	9	R	0	9	S	11	12	R	0	12
RU-YAK3-25	Russia	S	6	6	R	0	6	R	0	6	R	0	6
RU-ZB1-1	Russia	R	0	9	R	0	9	S	11	12	R	0	12
RU-ZB2-22	Russia	R	0	9	R	0	9	S	9	9	R	0	9
RU-ZB5-1	Russia	R	0	9	R	0	9	S	14	24	R	0	24
RU-ZB6-03	Russia	R	0	9	R	0	9	R	0	9	R	0	9
SE-BY-J6	Sweden	R	0	9	S	16	21	R	0	9	R	0	9
SE-G1-9c	Sweden	R	0	15	S	15	21	S	15	21	R	0	21
SE-G2-8c	Sweden	R	0	18	R	0	18	S	19	21	R	0	21
SE-G3-7 c	Sweden	R	0	12	R	0	12	S	18	24	R	0	24
SE-G4-20	Sweden	R	0	9	R	0	9	S	7	8	R	0	8
SE-GN1-3d3	Sweden	R	0	9	S	9	9	S	9	9	R	0	9
SE-GN2-3A10	Sweden	R	0	9	S	9	9	S	9	9	R	0	9
SE-H1-1	Sweden	R	0	9	R	0	9	S	12	12	R	0	12
SE-H1-4	Sweden	R	0	9	R	0	9	R	0	12	R	0	12
TN-RA-2	Tunesia	R	0	9	R	0	9	R	0	9	S	6	9
TR-EG-1	Turkey	R	0	9	R	0	9	S	9	9	R	0	9
UA-KR1-7	Ukraine	S	12	12	R	0	12	S	12	12	R	0	12
US-D-1	USA	R	0	9	S	9	9	R	0	9	R	0	9
US-SP131-1	USA	R	0	9	R	0	9	R	0	8	S	7	8
US-SP15-1	USA	R	0	9	R	0	9	R	0	9	S	9	9
US-SP163-1	USA	R	0	9	R	0	9	R	0	9	S	9	9
US-SP2-1	USA	R	0	9	R	0	9	R	0	12	S	12	12
US-SP221-1	USA	R	0	9	R	0	9	R	0	9	S	9	9
US-SP6-10	USA	R	0	9	R	0	9	R	0	12	S	12	12
US-SP7-1	USA	R	0	9	R	0	9	R	0	12	S	12	12
