# Supplementary material for: An alternative route of bacterial infection associated with a novel resistance locus in the Daphnia–Pasteuria host–parasite system
Source: Heredity (Edinb). 2020 Jun 19;125(4):173–83. doi: 10.1038/s41437-020-0332-x (PMC7490384; doi:10.1038/s41437-020-0332-x)
Supplement: Supplementary file 4 — S2 Table [file 41437_2020_332_MOESM4_ESM.xlsx]

## Sheet: Sheet1
D. magna clone from QTL panel (parent, hybrid F1 and F2 clones)	% replicates with positive attachment test score	infection (animals with disease symptoms) %	number of replicates exposed to P15 spores	number replicates becoming infected (showing disease symptoms)
669	100	0	15	0
1381	100	0	7	0
30	0	0	26	0
67	0	0	26	0
75	0	0	14	0
83	0	0	14	0
205	0	0	17	0
216	0	0	12	0
304	0	0	25	0
305	0	0	9	0
359	0	0	23	0
362	0	0	19	0
384	0	0	5	0
Iinb1 (parent clone)	0	0	21	0
140	0	5.55556	18	1
96	0	7.14286	14	1
129	0	8	25	2
355	0	9.09091	11	1
277	0	10.7143	28	3
186	0	12.5	8	1
191	100	15	20	3
94	0	15	20	3
IXF1 (F1 hybrid)	66.6	18.1818	22	4
312	0	22.2222	18	4
109	100	26.6667	15	4
214	100	27.5862	29	8
777	100	33.3333	21	7
731	83.3333	36.8421	19	7
164	100	37.5	16	6
599	100	37.5	24	9
1032	100	42.1053	19	8
966	100	50	12	6
822	100	54.8387	31	17
1300	100	56	25	14
528	100	58.0645	31	18
1320	83.3333	64	25	16
719	100	64.2857	14	9
1073	100	72.2222	18	13
1180	100	92.5926	27	25
1220	100	94.4444	18	17
