# Supplementary material for: An alternative route of bacterial infection associated with a novel resistance locus in the Daphnia–Pasteuria host–parasite system
Source: Heredity (Edinb). 2020 Jun 19;125(4):173–83. doi: 10.1038/s41437-020-0332-x (PMC7490384; doi:10.1038/s41437-020-0332-x)
Supplement: Supplementary file 5 — S3 Table [file 41437_2020_332_MOESM5_ESM.xlsx]

## Sheet: Only complete F2_C19_P15
number of F2 clone	sub-panel	number replicates C19_S	replicates_C19	C19 (resistance/ susceptibility)	number replicates P15_hindgut_S	total number of replicates tested for P15 hindgut and foregut	proportion of P15_hindgut_S	P15_hindgut (resistance/ susceptibility)	number replicates P15_foregut_S	replicates_P15_foregut	P15_foregut (resistance/ susceptibility)
1	core	0	4	R	3	3	1	S	0	3	R
2	core	0	4	R	3	3	1	S	0	3	R
3	core	0	4	R	3	3	1	S	0	3	R
4	core	0	4	R	1	6	0.166667	R	0	6	R
5	core	0	3	R	3	3	1	S	0	3	R
7	core	0	4	R	3	3	1	S	0	3	R
10	core	0	4	R	3	3	1	S	0	3	R
11	core	0	4	R	3	3	1	S	0	3	R
14	core	3	3	S	0	6	0	R	0	6	R
17	core	0	3	R	3	3	1	S	0	3	R
19	core	4	4	S	6	6	1	S	0	6	R
21	core	0	4	R	1	8	0.125	R	0	8	R
22	core	0	4	R	5	6	0.833333	S	0	6	R
28	core	0	4	R	3	3	1	S	0	3	R
30	core	0	4	R	0	6	0	R	0	6	R
35	core	0	3	R	6	6	1	S	0	6	R
36	core	0	3	R	6	6	1	S	0	6	R
38	core	0	3	R	3	13	0.230769	R	0	13	R
39	core	4	4	S	6	6	1	S	0	6	R
41	core	0	4	R	8	11	0.727273	S	0	11	R
44	core	0	4	R	3	3	1	S	0	3	R
49	core	0	4	R	3	3	1	S	0	3	R
51	core	0	3	R	3	3	1	S	0	3	R
52	core	0	3	R	3	3	1	S	0	3	R
53	core	0	4	R	3	3	1	S	0	3	R
54	core	0	4	R	3	3	1	S	0	3	R
56	core	4	4	S	3	3	1	S	0	3	R
57	core	4	4	S	1	9	0.111111	R	0	9	R
58	core	0	4	R	5	7	0.714286	S	0	7	R
60	core	4	4	S	5	8	0.625	S	0	8	R
62	core	0	3	R	3	13	0.230769	R	0	13	R
63	core	0	3	R	3	3	1	S	0	3	R
65	core	0	4	R	3	3	1	S	0	3	R
67	core	0	3	R	0	9	0	R	0	9	R
68	core	4	4	S	5	6	0.833333	S	0	6	R
71	core	0	3	R	7	9	0.777778	S	0	9	R
72	core	0	4	R	7	10	0.7	S	0	10	R
73	core	0	4	R	2	8	0.25	R	0	8	R
75	core	0	4	R	0	6	0	R	0	6	R
78	core	0	4	R	1	10	0.1	R	0	10	R
79	core	0	4	R	0	3	0	R	0	3	R
81	core	0	4	R	3	3	1	S	0	3	R
82	core	4	4	S	3	3	1	S	0	3	R
83	core	0	4	R	0	6	0	R	0	6	R
85	core	3	3	S	6	7	0.857143	S	0	7	R
92	core	4	4	S	2	7	0.285714	R	0	7	R
94	core	0	3	R	0	8	0	R	0	8	R
96	core	0	3	R	0	9	0	R	0	9	R
97	core	0	4	R	3	7	0.428571	R	0	7	R
98	core	0	3	R	1	6	0.166667	R	0	6	R
99	core	0	4	R	3	3	1	S	0	3	R
103	core	4	4	S	3	3	1	S	0	3	R
104	core	0	3	R	0	3	0	R	0	3	R
106	core	4	4	S	0	3	0	R	0	3	R
109	core	4	4	S	3	3	1	S	0	3	R
110	core	0	3	R	1	3	0.333333	R	0	3	R
113	core	0	4	R	2	3	0.666667	S	0	3	R
114	core	0	4	R	3	3	1	S	0	3	R
118	core	0	3	R	3	3	1	S	0	3	R
121	core	0	3	R	3	3	1	S	0	3	R
123	core	0	4	R	2	3	0.666667	S	0	3	R
124	core	0	3	R	1	3	0.333333	R	0	3	R
125	core	0	3	R	6	6	1	S	0	6	R
126	core	0	3	R	5	8	0.625	S	0	8	R
129	core	0	4	R	0	6	0	R	0	6	R
130	core	0	4	R	6	9	0.666667	S	0	9	R
132	core	0	3	R	1	3	0.333333	R	0	3	R
137	core	0	3	R	2	9	0.222222	R	0	9	R
138	core	0	4	R	3	3	1	S	0	3	R
140	core	0	3	R	0	6	0	R	0	6	R
142	core	4	4	S	10	12	0.833333	S	0	12	R
143	core	0	3	R	4	6	0.666667	S	0	6	R
144	core	4	4	S	2	3	0.666667	S	0	3	R
145	core	0	4	R	3	3	1	S	0	3	R
150	core	0	4	R	6	8	0.75	S	0	8	R
151	core	4	4	S	7	10	0.7	S	0	10	R
152	core	0	3	R	2	10	0.2	R	0	10	R
153	core	4	4	S	6	6	1	S	0	6	R
155	core	0	4	R	6	9	0.666667	S	0	9	R
157	core	0	4	R	2	9	0.222222	R	0	9	R
160	core	0	4	R	4	6	0.666667	S	0	6	R
161	core	0	4	R	3	3	1	S	0	3	R
162	core	3	3	S	9	10	0.9	S	0	10	R
164	core	4	4	S	6	6	1	S	0	6	R
165	core	0	4	R	1	7	0.142857	R	0	7	R
166	core	0	4	R	6	8	0.75	S	0	8	R
167	core	0	4	R	1	9	0.111111	R	0	9	R
168	core	0	4	R	1	8	0.125	R	0	8	R
169	core	0	3	R	3	3	1	S	0	3	R
170	core	0	4	R	3	3	1	S	0	3	R
171	core	0	3	R	3	3	1	S	0	3	R
172	core	4	4	S	6	6	1	S	0	6	R
174	core	4	4	S	6	7	0.857143	S	0	7	R
175	core	0	4	R	2	8	0.25	R	0	8	R
177	core	0	4	R	5	7	0.714286	S	0	7	R
179	core	0	3	R	3	3	1	S	0	3	R
186	core	0	4	R	0	9	0	R	0	9	R
187	core	0	4	R	2	10	0.2	R	0	10	R
189	core	0	4	R	2	3	0.666667	S	0	3	R
191	core	4	4	S	3	3	1	S	0	3	R
192	core	4	4	S	7	7	1	S	0	7	R
196	core	0	4	R	3	11	0.272727	R	0	11	R
199	core	0	4	R	6	10	0.6	S	0	10	R
200	core	4	4	S	13	16	0.8125	S	0	16	R
201	core	0	4	R	6	19	0.315789	R	0	19	R
202	core	4	4	S	3	3	1	S	0	3	R
204	core	4	4	S	1	7	0.142857	R	0	7	R
205	core	0	3	R	0	6	0	R	0	6	R
208	core	4	4	S	6	9	0.666667	S	0	9	R
210	core	0	4	R	2	3	0.666667	S	0	3	R
213	core	0	3	R	3	3	1	S	0	3	R
214	core	0	4	R	3	3	1	S	0	3	R
215	core	0	4	R	3	3	1	S	0	3	R
216	core	0	4	R	0	6	0	R	0	6	R
217	core	0	4	R	6	7	0.857143	S	0	7	R
218	core	0	4	R	2	8	0.25	R	0	8	R
220	core	4	4	S	8	8	1	S	0	8	R
223	core	0	4	R	6	6	1	S	0	6	R
225	core	0	4	R	2	3	0.666667	S	0	3	R
226	core	0	4	R	1	6	0.166667	R	0	6	R
227	core	0	4	R	3	3	1	S	0	3	R
236	core	0	4	R	2	3	0.666667	S	0	3	R
237	core	0	4	R	3	3	1	S	0	3	R
243	core	0	4	R	2	7	0.285714	R	0	7	R
245	core	4	4	S	4	6	0.666667	S	0	6	R
246	core	0	4	R	6	6	1	S	0	6	R
249	core	4	4	S	5	6	0.833333	S	0	6	R
251	core	4	4	S	5	6	0.833333	S	0	6	R
252	core	4	4	S	0	6	0	R	0	6	R
258	core	4	4	S	3	10	0.3	R	0	10	R
260	core	0	4	R	3	3	1	S	0	3	R
261	core	0	4	R	9	10	0.9	S	0	10	R
268	core	0	4	R	0	6	0	R	0	6	R
277	core	0	4	R	0	6	0	R	0	6	R
282	core	0	4	R	2	10	0.2	R	0	10	R
283	core	0	4	R	6	10	0.6	S	0	10	R
284	core	0	4	R	8	8	1	S	0	8	R
285	core	4	4	S	7	10	0.7	S	0	10	R
288	core	4	4	S	2	8	0.25	R	0	8	R
289	core	4	4	S	5	8	0.625	S	0	8	R
290	core	0	3	R	7	10	0.7	S	0	10	R
292	core	0	4	R	1	6	0.166667	R	0	6	R
296	core	0	4	R	2	3	0.666667	S	0	3	R
300	core	0	3	R	3	3	1	S	0	3	R
301	core	0	3	R	0	6	0	R	0	6	R
302	core	4	4	S	11	13	0.846154	S	0	13	R
303	core	0	3	R	6	8	0.75	S	0	8	R
304	core	0	3	R	0	6	0	R	0	6	R
305	core	0	4	R	0	6	0	R	0	6	R
306	core	0	3	R	3	3	1	S	0	3	R
307	core	0	4	R	2	3	0.666667	S	0	3	R
312	core	0	4	R	0	6	0	R	0	6	R
314	core	4	4	S	6	6	1	S	0	6	R
315	core	0	4	R	6	6	1	S	0	6	R
317	core	0	4	R	1	7	0.142857	R	0	7	R
322	core	4	4	S	8	12	0.666667	S	0	12	R
323	core	0	4	R	1	7	0.142857	R	0	7	R
324	core	0	4	R	0	3	0	R	0	3	R
327	core	0	4	R	0	3	0	R	0	3	R
330	core	4	4	S	3	3	1	S	0	3	R
331	core	0	3	R	2	3	0.666667	S	0	3	R
333	core	4	4	S	6	6	1	S	0	6	R
336	core	0	4	R	3	3	1	S	0	3	R
337	core	0	4	R	5	6	0.833333	S	0	6	R
338	core	0	3	R	3	3	1	S	0	3	R
339	core	0	4	R	2	6	0.333333	R	0	6	R
341	core	0	4	R	1	7	0.142857	R	0	7	R
345	core	4	4	S	5	7	0.714286	S	0	7	R
348	core	0	4	R	2	6	0.333333	R	0	6	R
349	core	4	4	S	4	6	0.666667	S	0	6	R
350	core	0	4	R	6	9	0.666667	S	0	9	R
351	core	0	3	R	6	9	0.666667	S	0	9	R
355	core	0	4	R	0	6	0	R	0	6	R
356	core	4	4	S	6	8	0.75	S	0	8	R
357	core	4	4	S	2	3	0.666667	S	0	3	R
358	core	0	4	R	1	7	0.142857	R	0	7	R
359	core	4	4	S	0	6	0	R	0	6	R
360	core	0	4	R	2	9	0.222222	R	0	9	R
362	core	0	4	R	0	6	0	R	0	6	R
363	core	4	4	S	10	12	0.833333	S	0	12	R
364	core	0	4	R	4	7	0.571429	S	0	7	R
365	core	4	4	S	15	15	1	S	0	15	R
366	core	4	4	S	7	10	0.7	S	0	10	R
370	core	0	4	R	1	7	0.142857	R	0	7	R
371	core	0	4	R	8	8	1	S	0	8	R
372	core	4	4	S	2	7	0.285714	R	0	7	R
375	core	0	3	R	6	6	1	S	0	6	R
377	core	0	4	R	0	9	0	R	0	9	R
379	core	0	4	R	0	6	0	R	0	6	R
382	core	0	4	R	2	6	0.333333	R	0	6	R
383	core	0	4	R	0	6	0	R	0	6	R
384	core	0	4	R	0	6	0	R	0	6	R
385	core	4	4	S	4	6	0.666667	S	0	6	R
386	core	0	4	R	3	3	1	S	0	3	R
393	core	0	4	R	6	6	1	S	0	6	R
397	core	0	4	R	5	8	0.625	S	0	8	R
399	core	0	4	R	5	7	0.714286	S	0	7	R
401	core	4	4	S	7	8	0.875	S	0	8	R
402	core	4	4	S	3	3	1	S	0	3	R
405	core	0	4	R	1	7	0.142857	R	0	7	R
408	core	0	4	R	3	3	1	S	0	3	R
410	core	0	4	R	1	3	0.333333	R	0	3	R
411	core	4	4	S	5	8	0.625	S	0	8	R
413	core	4	4	S	6	6	1	S	0	6	R
414	core	0	4	R	3	8	0.375	R	0	8	R
415	core	0	4	R	6	6	1	S	0	6	R
416	core	0	4	R	8	9	0.888889	S	0	9	R
426	core	0	4	R	3	3	1	S	0	3	R
509	extended	4	4	S	3	3	1	S	0	3	R
512	extended	4	4	S	6	6	1	S	0	6	R
514	extended	4	4	S	5	7	0.714286	S	0	7	R
521	extended	4	4	S	2	6	0.333333	R	0	6	R
523	extended	4	4	S	6	6	1	S	0	6	R
528	extended	4	4	S	8	8	1	S	0	8	R
541	extended	4	4	S	6	6	1	S	0	6	R
554	extended	4	4	S	3	3	1	S	0	3	R
556	extended	4	4	S	6	6	1	S	0	6	R
560	extended	4	4	S	7	8	0.875	S	0	8	R
565	extended	4	4	S	1	8	0.125	R	0	8	R
569	extended	4	4	S	2	8	0.25	R	0	8	R
574	extended	4	4	S	6	6	1	S	0	6	R
586	extended	4	4	S	6	6	1	S	0	6	R
587	extended	4	4	S	3	9	0.333333	R	0	9	R
598	extended	4	4	S	3	7	0.428571	R	0	7	R
599	extended	4	4	S	6	6	1	S	0	6	R
605	extended	4	4	S	0	6	0	R	0	6	R
606	extended	4	4	S	0	6	0	R	0	6	R
608	extended	4	4	S	1	7	0.142857	R	0	7	R
614	extended	4	4	S	7	7	1	S	0	7	R
616	extended	4	4	S	2	3	0.666667	S	0	3	R
623	extended	4	4	S	0	6	0	R	0	6	R
631	extended	4	4	S	2	6	0.333333	R	0	6	R
637	extended	4	4	S	6	8	0.75	S	0	8	R
638	extended	4	4	S	0	3	0	R	0	3	R
659	extended	4	4	S	6	7	0.857143	S	0	7	R
660	extended	4	4	S	6	6	1	S	0	6	R
669	extended	4	4	S	3	3	1	S	0	3	R
687	extended	4	4	S	0	3	0	R	0	3	R
688	extended	4	4	S	6	7	0.857143	S	0	7	R
693	extended	4	4	S	2	3	0.666667	S	0	3	R
694	extended	4	4	S	3	3	1	S	0	3	R
702	extended	4	4	S	2	7	0.285714	R	0	7	R
705	extended	4	4	S	2	7	0.285714	R	0	7	R
719	extended	4	4	S	6	6	1	S	0	6	R
721	extended	4	4	S	6	6	1	S	0	6	R
731	extended	4	4	S	5	6	0.833333	S	0	6	R
737	extended	4	4	S	1	6	0.166667	R	0	6	R
744	extended	4	4	S	6	6	1	S	0	6	R
745	extended	4	4	S	6	6	1	S	0	6	R
746	extended	4	4	S	6	6	1	S	0	6	R
748	extended	4	4	S	4	7	0.571429	S	0	7	R
758	extended	4	4	S	6	6	1	S	0	6	R
759	extended	4	4	S	6	6	1	S	0	6	R
767	extended	4	4	S	6	6	1	S	0	6	R
771	extended	4	4	S	5	7	0.714286	S	0	7	R
774	extended	4	4	S	8	8	1	S	0	8	R
777	extended	4	4	S	3	3	1	S	0	3	R
783	extended	4	4	S	6	6	1	S	0	6	R
786	extended	4	4	S	3	3	1	S	0	3	R
790	extended	4	4	S	6	6	1	S	0	6	R
792	extended	4	4	S	1	6	0.166667	R	0	6	R
793	extended	4	4	S	0	6	0	R	0	6	R
796	extended	4	4	S	6	6	1	S	0	6	R
806	extended	4	4	S	3	3	1	S	0	3	R
822	extended	4	4	S	6	6	1	S	0	6	R
825	extended	4	4	S	6	6	1	S	0	6	R
827	extended	4	4	S	5	6	0.833333	S	0	6	R
831	extended	4	4	S	6	6	1	S	0	6	R
833	extended	4	4	S	6	6	1	S	0	6	R
837	extended	4	4	S	0	6	0	R	0	6	R
841	extended	4	4	S	1	8	0.125	R	0	8	R
853	extended	4	4	S	6	7	0.857143	S	0	7	R
862	extended	4	4	S	2	8	0.25	R	0	8	R
863	extended	4	4	S	5	6	0.833333	S	0	6	R
864	extended	4	4	S	2	7	0.285714	R	0	7	R
865	extended	4	4	S	4	6	0.666667	S	0	6	R
869	extended	4	4	S	4	6	0.666667	S	0	6	R
871	extended	4	4	S	4	6	0.666667	S	0	6	R
873	extended	4	4	S	7	9	0.777778	S	0	9	R
898	extended	4	4	S	5	8	0.625	S	0	8	R
899	extended	4	4	S	5	7	0.714286	S	0	7	R
906	extended	4	4	S	5	6	0.833333	S	0	6	R
912	extended	4	4	S	8	12	0.666667	S	0	12	R
916	extended	4	4	S	6	6	1	S	0	6	R
918	extended	4	4	S	8	8	1	S	0	8	R
921	extended	4	4	S	5	7	0.714286	S	0	7	R
928	extended	4	4	S	2	3	0.666667	S	0	3	R
931	extended	4	4	S	5	8	0.625	S	0	8	R
933	extended	4	4	S	2	7	0.285714	R	0	7	R
937	extended	4	4	S	6	6	1	S	0	6	R
940	extended	4	4	S	2	3	0.666667	S	0	3	R
954	extended	4	4	S	3	3	1	S	0	3	R
963	extended	4	4	S	3	3	1	S	0	3	R
966	extended	4	4	S	6	6	1	S	0	6	R
970	extended	4	4	S	0	3	0	R	0	3	R
992	extended	4	4	S	6	6	1	S	0	6	R
997	extended	4	4	S	3	3	1	S	0	3	R
1006	extended	4	4	S	5	6	0.833333	S	0	6	R
1007	extended	4	4	S	6	6	1	S	0	6	R
1021	extended	4	4	S	4	6	0.666667	S	0	6	R
1032	extended	4	4	S	6	6	1	S	0	6	R
1035	extended	4	4	S	6	6	1	S	0	6	R
1038	extended	4	4	S	6	6	1	S	0	6	R
1042	extended	4	4	S	2	8	0.25	R	0	8	R
1048	extended	4	4	S	0	6	0	R	0	6	R
1051	extended	4	4	S	4	6	0.666667	S	0	6	R
1073	extended	4	4	S	6	6	1	S	0	6	R
1077	extended	4	4	S	5	6	0.833333	S	0	6	R
1081	extended	4	4	S	2	7	0.285714	R	0	7	R
1084	extended	4	4	S	6	6	1	S	0	6	R
1086	extended	4	4	S	5	7	0.714286	S	0	7	R
1091	extended	4	4	S	0	6	0	R	0	6	R
1094	extended	4	4	S	5	7	0.714286	S	0	7	R
1100	extended	4	4	S	6	9	0.666667	S	0	9	R
1104	extended	4	4	S	6	6	1	S	0	6	R
1109	extended	4	4	S	5	6	0.833333	S	0	6	R
1112	extended	4	4	S	3	8	0.375	R	0	8	R
1115	extended	4	4	S	4	10	0.4	R	0	10	R
1118	extended	4	4	S	7	9	0.777778	S	0	9	R
1119	extended	4	4	S	6	6	1	S	0	6	R
1120	extended	4	4	S	5	6	0.833333	S	0	6	R
1125	extended	4	4	S	11	11	1	S	0	11	R
1133	extended	4	4	S	3	10	0.3	R	0	10	R
1134	extended	4	4	S	6	7	0.857143	S	0	7	R
1138	extended	4	4	S	6	8	0.75	S	0	8	R
1139	extended	4	4	S	5	7	0.714286	S	0	7	R
1146	extended	4	4	S	5	6	0.833333	S	0	6	R
1150	extended	4	4	S	3	3	1	S	0	3	R
1161	extended	4	4	S	4	7	0.571429	S	0	7	R
1179	extended	4	4	S	2	3	0.666667	S	0	3	R
1180	extended	4	4	S	6	6	1	S	0	6	R
1181	extended	4	4	S	6	6	1	S	0	6	R
1184	extended	4	4	S	5	6	0.833333	S	0	6	R
1186	extended	4	4	S	4	6	0.666667	S	0	6	R
1189	extended	4	4	S	7	8	0.875	S	0	8	R
1194	extended	4	4	S	5	7	0.714286	S	0	7	R
1210	extended	4	4	S	6	6	1	S	0	6	R
1211	extended	4	4	S	0	3	0	R	0	3	R
1215	extended	4	4	S	3	3	1	S	0	3	R
1218	extended	4	4	S	6	6	1	S	0	6	R
1220	extended	4	4	S	6	6	1	S	0	6	R
1232	extended	4	4	S	4	7	0.571429	S	0	7	R
1233	extended	4	4	S	5	7	0.714286	S	0	7	R
1239	extended	4	4	S	2	3	0.666667	S	0	3	R
1244	extended	4	4	S	5	7	0.714286	S	0	7	R
1253	extended	4	4	S	5	6	0.833333	S	0	6	R
1256	extended	4	4	S	5	6	0.833333	S	0	6	R
1261	extended	4	4	S	6	6	1	S	0	6	R
1265	extended	4	4	S	5	7	0.714286	S	0	7	R
1266	extended	4	4	S	6	7	0.857143	S	0	7	R
1269	extended	4	4	S	6	6	1	S	0	6	R
1280	extended	4	4	S	6	6	1	S	0	6	R
1288	extended	4	4	S	5	6	0.833333	S	0	6	R
1293	extended	4	4	S	2	6	0.333333	R	0	6	R
1296	extended	4	4	S	6	6	1	S	0	6	R
1300	extended	4	4	S	6	6	1	S	0	6	R
1303	extended	4	4	S	6	6	1	S	0	6	R
1309	extended	4	4	S	5	6	0.833333	S	0	6	R
1320	extended	4	4	S	5	6	0.833333	S	0	6	R
1323	extended	4	4	S	0	6	0	R	0	6	R
1333	extended	4	4	S	6	6	1	S	0	6	R
1334	extended	3	3	S	0	3	0	R	0	3	R
1337	extended	4	4	S	1	6	0.166667	R	0	6	R
1345	extended	4	4	S	6	6	1	S	0	6	R
1346	extended	4	4	S	0	3	0	R	0	3	R
1348	extended	4	4	S	6	6	1	S	0	6	R
1351	extended	4	4	S	6	6	1	S	0	6	R
1353	extended	4	4	S	5	9	0.555556	S	0	9	R
1356	extended	4	4	S	5	7	0.714286	S	0	7	R
1358	extended	4	4	S	4	6	0.666667	S	0	6	R
1371	extended	4	4	S	5	6	0.833333	S	0	6	R
1373	extended	4	4	S	2	8	0.25	R	0	8	R
1381	extended	4	4	S	6	6	1	S	0	6	R
1386	extended	4	4	S	6	7	0.857143	S	0	7	R
1389	extended	4	4	S	4	6	0.666667	S	0	6	R
1400	extended	4	4	S	6	6	1	S	0	6	R
1404	extended	4	4	S	1	8	0.125	R	0	8	R
