# Supplementary material for: An alternative route of bacterial infection associated with a novel resistance locus in the Daphnia–Pasteuria host–parasite system
Source: Heredity (Edinb). 2020 Jun 19;125(4):173–83. doi: 10.1038/s41437-020-0332-x (PMC7490384; doi:10.1038/s41437-020-0332-x)
Supplement: Supplementary file 6 — S4 Table [file 41437_2020_332_MOESM6_ESM.xlsx]

## Sheet: Full Data Set
clone #	replicate 1	replicate 2	replicate 3	replicate 4	replicate 5	replicate 6	P15 hindgut attachment (median - qualitative)	P15 hindgut attachment (mean - binary)
2	10	1	1	5	1	2	1.5	1			LEGEND
3	1	10	10	1	1	10	5.5	1			Fully susceptible by both attachment scoring methods
7	10	1	1	1	1	7	1	1			Fully resistant by both attachment scoring methods
17	1	10	10	7	10	7	8.5	1		NA	Not Attributed
19	10	10	10	10	9	10	10	1
21	2	2	10	1	1	1	1.5	0.125
22	1	10	9	10	10	10	10	0.833333
28	1	10	10	6	10	8.5	9.25	1				Pearson Correlation (median qualitative assessment vs. mean binary assessement)
35	10	10	9	10	10	10	10	1				Coefficient R	0.725561
36	9	10	10	10	10	10	10	1				N	347
38	2	10	2	10	9	2	5.5	0.230769				T Statistic	19.5837
39	9	10	10	10	10	10	10	1				df	345
41	10	1	2	9	9	9	9	0.727273				P value	5.93317e-58
52	10	10	9	10	9	1	9.5	1
53	1	9	1	2	2.5	1	1.5	1
54	1	9	10	8.5	1	1	4.75	1
56	2	NA	1	9	2	10	2	1
57	9	1	1	1	1	2	1	0.111111
58	10	10	10	10	9	1	10	0.714286
60	10	10	9	1	1	9	9	0.625
62	9	1	2	1	9	7	4.5	0.230769
63	1	10	1	7	7	2	4.5	1
65	10	1	1	9	2	9	5.5	1
67	2	2	2	1	1	1	1.5	0
68	1	10	10	10	10	10	10	0.833333
71	9	10	10	5	9	10	9.5	0.777778
72	10	1	9	9	9	2	9	0.7
73	1	1	1	1	2	2	1	0.25
75	1	1	1	1	1	2	1	0
79	10	1	1	1	10	9	5	0
81	1	10	2	9	2	10	5.5	1
82	2	2	9	2	8.5	10	5.25	1
83	1	1	1	1	1	2	1	0
85	10	10	10	2.5	10	10	10	0.857143
92	10	1	2	1	1	1	1	0.285714
94	2	1	1	1	1	2	1	0
96	2	1	1	2	2	1	1.5	0
97	1	1	10	10	1	9	5	0.428571
98	1	1	1	1	1	9	1	0.166667
99	2	1	10	1	10	2.5	2.25	1
103	10	8.5	10	10	8	9	9.5	1
104	1	1	1	1	1	NA	1	0
106	8.5	10	1	1	10	1	4.75	0
109	10	10	1	2	10	10	10	1
110	1	1	1	1	1	1	1	0.333333
113	10	10	2.5	10	10	10	10	0.666667
114	1	2.5	2	1	2.5	10	2.25	1
118	1	2	10	10	10	10	10	1
121	1.5	1	1	1	1	1	1	1
123	2	1	1	9	8.5	2	2	0.666667
124	NA	NA	NA	NA	NA	NA	NA	0.333333
125	10	10	10	10	10	10	10	1
126	1	10	2	1	2	10	2	0.625
129	1	1	1	1	1	1	1	0
130	2.5	10	2	10	10	10	10	0.666667
132	2	10	10	10	9	2.5	9.5	0.333333
137	2	9	2	1	1	1	1.5	0.222222
138	2	1	10	8.5	10	10	9.25	1
140	2.5	1	1	1	1	1	1	0
142	9	2	10	10	10	10	10	0.833333
143	1	10	1	10	10	10	10	0.666667
144	10	1	9	7	2	NA	7	0.666667
145	1	1	9	10	10	1	5	1
150	10	2.5	10	10	10	10	10	0.75
151	10	10	7	5	10	10	10	0.7
152	1	2	1	1	NA	9	1	0.2
153	10	10	10	10	10	10	10	1
155	10	10	2	10	10	9	10	0.666667
157	1	1	8.5	1	2	10	1.5	0.222222
161	10	1	2.5	1	10	2	2.25	1
162	10	10	10	10	10	10	10	0.9
164	10	10	8.5	10	10	10	10	1
165	10	1	1	2	1	1	1	0.142857
166	10	10	10	8	2	10	10	0.75
167	1	1	1	2	2	2	1.5	0.111111
168	NA	1	1	1	1	1	1	0.125
169	10	10	2	1	9	9	9	1
170	1	1	10	10	9	2	5.5	1
171	1	10	1	1	10	10	5.5	1
172	10	10	10	10	10	10	10	1
174	10	10	10	5	10	10	10	0.857143
175	2.5	9	10	1	1	1	1.75	0.25
177	10	10	10	9	1	NA	10	0.714286
179	10	2	1	10	10	10	10	1
186	1	1	1	1	2	1	1	0
187	10	10	10	1	9	10	10	0.2
189	1	10	5	10	10	1	7.5	0.666667
191	10	9	10	10	1	7	9.5	1
192	10	10	10	10	9	10	10	1
196	10	10	2	1	1	NA	2	0.272727
199	1	10	1	10	1	1	1	0.6
200	10	10	10	1	1	10	10	0.8125
204	NA	1	1	1	2.5	1	1	0.142857
205	1	1	1	1	1	2	1	0
208	10	10	7	2	10	2	8.5	0.666667
210	10	1.5	8.5	2.5	7	2	4.75	0.666667
213	7	10	1	7	10	10	8.5	1
214	7	10	2.5	2	2	2	2.25	1
215	9	10	7	1	2	10	8	1
216	1	1	1	2	1	1	1	0
217	10	10	2.5	10	9	10	10	0.857143
218	7	1	1	2	1	1	1	0.25
220	10	10	10	9	9	10	10	1
223	10	10	9	10	10	10	10	1
225	10	9	1	1	10	9	9	0.666667
226	1	1	10	1	1	1	1	0.166667
227	1	10	10	10	1	1	5.5	1
236	8.5	10	1	1	1	1	1	0.666667
237	2	9	1	2.5	10	1	2.25	1
243	2	1	1	10	1	1	1	0.285714
245	10	1	1	10	10	10	10	0.666667
246	10	10	10	10	10	9	10	1
249	10	1	10	10	10	10	10	0.833333
251	10	10	1	10	10	10	10	0.833333
252	1	1	2	1	1	1	1	0
258	2	1	1	1	1	8.5	1	0.3
260	1	8.5	1	1	2.5	10	1.75	1
261	9	9	2	10	10	10	9.5	0.9
268	1	1	1	1	1	2	1	0
277	1	1	1	1	1	1	1	0
282	10	2.5	1	2	2	1	2	0.2
283	9	10	2	1	9	9	9	0.6
284	10	10	10	9	9	10	10	1
285	10	9	10	10	9	2	9.5	0.7
288	1	2	1	10	1	1	1	0.25
289	10	10	10	2	10	10	10	0.625
290	9	10	9	9	10	9	9	0.7
292	1	10	1	1	1	1	1	0.166667
296	2	2	10	10	10	2	6	0.666667
301	2	1	1	1	1	1	1	0
302	10	2	10	10	10	10	10	0.846154
303	10	9	10	1	10	2	9.5	0.75
304	1	1	1	1	2	1	1	0
305	1	1	1	2	1	1	1	0
306	10	2.5	1	10	10	1	6.25	1
307	1	9	10	1	10	9	9	0.666667
312	1	1	1	1	2	1	1	0
314	10	10	10	10	10	10	10	1
315	10	10	10	10	10	10	10	1
317	1	NA	1	1	1	10	1	0.142857
322	10	10	10	9	10	10	10	0.666667
323	1	1	NA	1	7	1	1	0.142857
324	2	7	1	NA	5	NA	3.5	0
327	10	1	9	9	7	10	9	0
330	1	10	NA	NA	NA	NA	5.5	1
331	7	2.5	1	2	1	1	1.5	0.666667
333	9	10	10	10	10	10	10	1
336	NA	9	2	2	2	9	2	1
337	10	10	1	NA	10	10	10	0.833333
338	5	2	1	1	1	1	1	1
339	1	1	1	10	1	10	1	0.333333
341	1	1	1	1	1	8.5	1	0.142857
345	10	10	7	1	10	10	10	0.714286
348	1	1	NA	1	1	10	1	0.333333
349	10	10	10	1	1	10	10	0.666667
350	7	10	10	10	5	5	8.5	0.666667
351	10	9	10	2	10	10	10	0.666667
355	1	1	1	1	1	1	1	0
356	1	1	10	10	10	10	10	0.75
357	8.5	8.5	1	2	1	9	5.25	0.666667
358	2.5	1	1	1	2	1	1	0.142857
359	1	1	1	1	1	1	1	0
360	2	7	1	1	2	10	2	0.222222
362	1	1	2	1	1	1	1	0
363	10	1	10	7	10	10	10	0.833333
364	2.5	10	10	10	1	10	10	0.571429
365	10	10	10	10	10	10	10	1
366	10	9	10	7	9	5	9	0.7
370	1	1	1	5	1	1	1	0.142857
371	10	9	9	10	10	10	10	1
372	1	7	1	1	1	1	1	0.285714
375	9	10	10	10	10	10	10	1
377	2	1	1	1	2	2	1.5	0
379	1	1	1	1	1	2	1	0
382	1	1	10	10	1	NA	1	0.333333
383	1	1	1	1	2	1	1	0
384	1	1	1	1	1	1	1	0
385	10	1	10	1	10	10	10	0.666667
386	9	7	7	10	NA	NA	8	1
393	10	10	10	10	10	10	10	1
397	1	2	10	10	10	10	10	0.625
399	10	10	10	10	10	2	10	0.714286
401	1	10	10	10	10	NA	10	0.875
402	1	1	1	10	10	7	4	1
405	1	1	1	10	2	1	1	0.142857
408	1	1	5	5	10	10	5	1
410	1	10	1	1	10	9	5	0.333333
411	2	1	9	1	10	10	5.5	0.625
413	9	10	10	10	10	10	10	1
414	1	2	2	9	10	10	5.5	0.375
415	10	10	10	10	9	10	10	1
416	9	9	10	10	9	10	9.5	0.888889
426	2	10	10	2	1	10	6	1
512	10	10	10	10	10	10	10	1
514	10	10	1	2	10	10	10	0.714286
521	10	10	1	1	1	1	1	0.333333
523	10	10	10	10	10	10	10	1
528	10	10	9	9	10	10	10	1
541	10	10	10	10	10	10	10	1
556	10	10	10	10	10	10	10	1
560	10	10	10	NA	10	9	10	0.875
565	1	1	1	NA	2	2	1	0.125
569	9	1	1	9	1	1	1	0.25
574	10	10	10	10	10	10	10	1
586	10	10	10	10	10	10	10	1
587	1	1	1	9	1	9	1	0.333333
598	1	1	10	10	1	10	5.5	0.428571
599	10	10	10	10	10	10	10	1
605	1	1	1	1	1	1	1	0
606	1	1	2	1	1	1	1	0
608	1	1	2	10	1	NA	1	0.142857
614	10	9	10	10	NA	10	10	1
623	1	1	1	1	1	1	1	0
631	1	1	1	10	10	1	1	0.333333
637	10	10	1	10	2	9	9.5	0.75
659	10	10	10	10	2	NA	10	0.857143
660	10	10	9	10	10	10	10	1
687	NA	1	9	10	2	9	9	0
688	2	10	10	10	10	10	10	0.857143
693	9	1	10	1	1	10	5	0.666667
702	1	1	9	1	10	1	1	0.285714
705	1	9	1	10	1	1	1	0.285714
719	10	10	10	10	10	10	10	1
721	10	10	10	10	10	10	10	1
731	10	10	10	10	1	10	10	0.833333
737	1	1	1	1	10	1	1	0.166667
744	10	10	10	10	10	10	10	1
745	10	10	NA	10	10	10	10	1
746	10	10	10	9	10	10	10	1
748	10	10	9	10	1	1	9.5	0.571429
758	10	10	10	10	10	10	10	1
759	10	10	10	10	10	10	10	1
767	10	10	10	10	10	10	10	1
771	10	10	10	1	10	2	10	0.714286
774	10	10	9	9	10	10	10	1
777	1	10	NA	10	1	1	1	1
783	10	10	10	10	10	10	10	1
786	10	1	1	10	2	10	6	1
790	10	10	10	10	10	10	10	1
792	1	1	1	1	NA	1	1	0.166667
793	1	1	1	1	1	2	1	0
796	10	10	10	NA	10	10	10	1
822	10	10	10	NA	10	10	10	1
825	10	10	10	NA	10	10	10	1
827	10	10	10	1	10	10	10	0.833333
831	10	10	10	NA	10	10	10	1
833	10	10	10	10	10	10	10	1
837	1	1	1	1	1	1	1	0
841	2	10	1	1	1	1	1	0.125
853	10	10	10	NA	2	10	10	0.857143
862	10	2	1	9	1	1	1.5	0.25
863	10	10	1	10	10	10	10	0.833333
864	1	1	10	2	1	10	1.5	0.285714
865	10	10	10	NA	1	10	10	0.666667
869	1	10	1	10	10	10	10	0.666667
871	10	10	1	1	10	10	10	0.666667
873	9	10	9	2	10	1	9	0.777778
898	10	1	10	1	2	9	5.5	0.625
899	2	10	10	10	10	1	10	0.714286
906	10	1	10	10	10	10	10	0.833333
912	10	1	2	9	9	10	9	0.666667
916	10	10	10	9	10	10	10	1
918	9	9	10	NA	10	10	10	1
921	1	1	NA	10	10	9	9	0.714286
931	1	1	9	10	2	10	5.5	0.625
933	10	10	1	2	1	1	1.5	0.285714
937	10	9	10	10	10	10	10	1
940	9	9	1	2	9	2	5.5	0.666667
966	10	10	10	NA	10	10	10	1
992	NA	10	10	10	10	10	10	1
1006	10	10	10	1	10	10	10	0.833333
1007	9	10	10	10	10	10	10	1
1021	10	10	10	10	1	1	10	0.666667
1032	10	10	10	10	10	10	10	1
1035	10	10	10	10	10	10	10	1
1038	10	10	10	NA	10	10	10	1
1042	10	2	1	2	10	1	2	0.25
1048	1	1	1	1	1	1	1	0
1051	1	1	10	10	10	10	10	0.666667
1073	10	10	10	NA	10	10	10	1
1077	10	10	1	10	10	10	10	0.833333
1081	1	9	1	NA	1	10	1	0.285714
1084	10	10	10	10	10	10	10	1
1086	9	1	10	1	10	10	9.5	0.714286
1091	1	1	1	1	1	2	1	0
1094	10	10	10	NA	9	1	10	0.714286
1100	9	1	10	10	10	9	9.5	0.666667
1104	10	10	10	10	10	10	10	1
1109	1	10	10	10	10	10	10	0.833333
1112	1	1	9	10	9	1	5	0.375
1115	1	9	1	2	9	10	5.5	0.4
1118	10	9	10	10	10	2	10	0.777778
1119	10	10	10	10	10	10	10	1
1120	10	10	10	1	10	10	10	0.833333
1125	10	10	10	10	10	10	10	1
1133	10	10	2	NA	2	9	9	0.3
1134	10	10	10	NA	10	1	10	0.857143
1138	10	2	10	10	10	2	10	0.75
1139	9	1	10	1	10	10	9.5	0.714286
1146	10	1	10	10	10	10	10	0.833333
1150	10	10	NA	10	1	1	10	1
1161	10	2	10	NA	10	1	10	0.571429
1180	10	10	10	9	10	NA	10	1
1181	10	10	10	10	10	10	10	1
1184	10	1	10	10	10	10	10	0.833333
1186	10	1	10	1	10	NA	10	0.666667
1189	10	9	10	2	10	10	10	0.875
1194	10	9	10	10	10	1	10	0.714286
1210	10	10	10	10	10	10	10	1
1211	2	10	1	1	9	10	5.5	0
1215	10	10	10	NA	1	1	10	1
1218	10	10	10	10	10	10	10	1
1220	10	10	NA	10	10	10	10	1
1232	2	1	10	10	10	10	10	0.571429
1233	10	10	10	NA	2	10	10	0.714286
1244	2	NA	10	10	10	10	10	0.714286
1253	10	10	10	NA	10	1	10	0.833333
1256	10	1	10	10	10	10	10	0.833333
1261	10	10	10	10	10	10	10	1
1265	10	2	10	10	1	10	10	0.714286
1266	2	10	10	10	10	10	10	0.857143
1280	10	10	10	NA	10	10	10	1
1288	10	10	10	10	10	1	10	0.833333
1293	1	1	1	NA	10	10	1	0.333333
1296	10	10	10	10	10	10	10	1
1300	10	10	10	10	10	10	10	1
1303	10	10	10	10	10	10	10	1
1309	10	10	1	10	10	10	10	0.833333
1320	1	10	10	NA	10	10	10	0.833333
1323	1	1	1	1	1	1	1	0
1333	10	10	10	10	10	10	10	1
1334	2	NA	9	1	10	9	9	0
1337	10	1	1	1	1	1	1	0.166667
1345	10	10	10	10	10	10	10	1
1346	1	2	10	1	2	1	1.5	0
1348	10	10	10	10	10	10	10	1
1351	10	10	10	10	10	10	10	1
1353	10	9	10	9	2	NA	9	0.555556
1356	10	10	10	10	10	2	10	0.714286
1358	1	10	10	10	1	10	10	0.666667
1371	10	10	10	1	10	10	10	0.833333
1373	10	1	NA	2	1	1	1	0.25
1381	10	10	10	10	10	10	10	1
1386	10	10	10	10	10	2	10	0.857143
1389	10	10	10	1	1	10	10	0.666667
1400	10	10	10	10	10	10	10	1
1404	1	1	2	1	NA	NA	1	0.125
