# Supplementary material for: An alternative route of bacterial infection associated with a novel resistance locus in the Daphnia–Pasteuria host–parasite system
Source: Heredity (Edinb). 2020 Jun 19;125(4):173–83. doi: 10.1038/s41437-020-0332-x (PMC7490384; doi:10.1038/s41437-020-0332-x)
Supplement: Supplementary file 7 — S5 Table [file 41437_2020_332_MOESM7_ESM.xlsx]

## Sheet: Sheet1
											SNP markers in the region around the putative D-locus
	F2 clone of D. magna QTLpanel	P15 hindgut attachment (mean - binary)	P15 hindgut attachment (median - quantitative)	scaffold01896_567	contig07066_289	scaffold00364_1287	scaffold02157_4541	scaffold01585_8850	scaffold00033_4033	scaffold02412_280	contig13331_459	scaffold00525_184	scaffold01547_75	scaffold02269_730	contig15023_229	scaffold02312_1916	scaffold01813_2915	scaffold02116_1534
RESISTANT CLONES	75	0	1	AB	AB	NA	NA	NA	NA	NA	AB	AB	AB	BB	AB	NA	AB	NA			LEGEND
	252	0	1	NA	AB	NA	AB	NA	NA	NA	NA	AB	NA	BB	AB	AB	NA	NA		A	allele coming from the german parent clone of the QTL panel
	140	0	1	AB	AB	AB	AB	AB	BB	NA	BB	NA	BB	BB	BB	BB	BB	BB		B	allele coming from the finish parent clone of the QTL panel
	277	0	1	NA	NA	NA	AB	NA	NA	BB	BB	BB	BB	BB	BB	BB	AB	BB		AB	Escaper Clone - Genotype does not correspond to phenotype
	301	0	1	AB	AB	NA	NA	AB	AB	AB	AB	AB	AB	AB	AB	AB	AB	AB		BB	Homozygote (as the susceptible parent genotype)
	94	0	1	BB	BB	BB	BB	BB	BB	NA	NA	BB	BB	BB	BB	BB	BB	BB		AB	Heterozygote (Susceptibility to P15 is dominant)
	605	0	1	AA	AA	AA	AA	NA	AA	AA	AA	NA	AA	AA	AA	AA	BB	BB		AA	Homozygote (as the resistant parent gentoype)
	623	0	1	AA	AA	AA	AA	AA	AA	AA	AA	AA	AA	NA	AB	AB	AB	AB		NA	Genotype Not Attributed (low quality genotype call of SNP arrays)
	355	0	1	AA	AA	AA	AA	AA	AA	AA	AA	AA	AA	AB	AB	AB	AB	AB			Note: Breakpoint between markers scaffold 1547_75 and scaffold 02269_730
	186	0	1	AA	AA	AA	AA	AA	AA	AB	AB	AB	AB	AA	AA	AA	AA	AA
	129	0	1	AB	AB	AB	AB	AB	AB	AB	AB	AA	AA	NA	AA	AA	AA	AA
	793	0	1	AB	NA	AB	AB	NA	NA	AB	AB	AA	AA	AA	AA	AA	AA	AA
	1323	0	1	AB	AB	AB	AB	AB	AA	AA	AA	AA	AA	AA	AA	AA	AA	AA
	312	0	1	BB	BB	AB	AB	AA	AA	AA	AA	AA	AA	NA	AA	AA	AA	AA
	268	0	1	AB	AB	AB	AA	NA	AA	AA	NA	AA	AA	NA	AA	AA	AA	AA
	606	0	1	NA	AB	NA	NA	NA	AA	AA	AA	AA	AA	AA	AA	AA	AA	AA
	83	0	1	AA	AA	AA	AA	AA	AA	AA	AA	AA	AA	AA	AA	AA	AA	AA
	104	0	1	NA	AA	AA	AA	AA	NA	AA	AA	AA	AA	AA	NA	NA	AA	NA
	205	0	1	AA	AA	NA	AA	AA	AA	AA	AA	AA	AA	NA	NA	AA	AA	AA
	216	0	1	AA	AA	AA	AA	AA	AA	AA	AA	AA	AA	AA	AA	AA	AA	AA
	304	0	1	AA	AA	AA	AA	NA	AA	AA	AA	AA	AA	AA	AA	AA	AA	AA
	305	0	1	AA	AA	AA	AA	AA	AA	AA	AA	AA	AA	AA	AA	AA	AA	AA
	359	0	1	AA	AA	AA	AA	AA	AA	AA	AA	AA	AA	AA	AA	AA	AA	AA
	362	0	1	AA	AA	AA	AA	AA	AA	AA	AA	AA	AA	AA	AA	AA	AA	AA
	379	0	1	AA	AA	AA	AA	AA	AA	AA	AA	AA	AA	AA	AA	AA	AA	AA
	383	0	1	AA	AA	AA	AA	AA	AA	AA	AA	AA	AA	AA	AA	AA	AA	AA
	384	0	1	AA	AA	AA	AA	NA	AA	AA	NA	AA	AA	NA	AA	AA	AA	NA
	1048	0	1	AA	AA	AA	AA	AA	AA	AA	AA	AA	AA	AA	AA	AA	AA	AA
	1091	0	1	AA	AA	AA	AA	AA	AA	AA	NA	NA	AA	NA	NA	AA	AA	AA
SUSCEPTIBLE CLONES	109	1	10	BB	BB	BB	NA	BB	BB	BB	BB	BB	BB	BB	BB	BB	BB	BB
	125	1	10	BB	BB	BB	BB	NA	BB	NA	NA	NA	NA	BB	BB	BB	AB	AB
	153	1	10	AB	AB	AB	AB	AB	AB	AB	AB	AB	AB	AB	AB	AB	AB	AB
	164	1	10	NA	NA	AB	AB	NA	NA	NA	AB	AB	AB	AB	NA	NA	NA	NA
	179	1	10	AB	NA	NA	AB	BB	BB	BB	BB	BB	BB	BB	BB	BB	BB	BB
	192	1	10	NA	AB	NA	AB	NA	NA	NA	BB	NA	NA	NA	AB	AB	AB	NA
	223	1	10	AB	NA	AB	NA	BB	BB	BB	AB	NA	AB	BB	BB	BB	BB	BB
	35	1	10	AA	NA	BB	BB	NA	BB	BB	NA	BB	BB	BB	BB	BB	BB	BB
	284	1	10	AA	AA	BB	BB	BB	BB	BB	BB	BB	BB	BB	BB	BB	BB	BB
	39	1	10	AA	AA	BB	BB	BB	BB	BB	BB	BB	BB	BB	BB	BB	BB	BB
	172	1	10	AA	AA	AB	AB	AB	AB	AB	AB	AB	AB	AB	AB	AB	AB	AB
	796	1	10	AA	AA	AB	AB	AB	BB	BB	BB	BB	BB	BB	BB	BB	BB	BB
	220	1	10	AA	AA	AA	AA	NA	NA	NA	NA	NA	AB	AB	AB	NA	AB	AB
	1218	1	10	AA	AA	AA	AA	NA	AB	NA	AB	AB	AB	AB	AB	AB	AB	AB
	512	1	10	AA	AA	NA	AA	AA	NA	NA	AB	AB	AB	NA	AB	NA	NA	AB
	118	1	10	AA	AA	AA	AA	AA	BB	NA	BB	BB	BB	BB	BB	BB	NA	BB
	1119	1	10	AA	AA	AA	AA	AA	AB	AB	AB	AB	AB	BB	BB	BB	BB	BB
	918	1	10	AA	AA	AA	AA	AA	AA	NA	AB	AB	AB	AB	AB	AB	AB	AB
	1400	1	10	AA	AA	AA	AA	AA	AA	AA	NA	AB	NA	AB	AB	AB	AB	AB
	36	1	10	AA	AA	AA	AA	AA	AA	AA	AA	BB	BB	BB	BB	BB	BB	BB
	556	1	10	AA	AA	AA	AA	AA	AA	AA	AA	AB	AB	AB	AB	AB	AB	NA
	758	1	10	AB	NA	AB	AB	AB	AB	AA	AA	NA	NA	BB	BB	BB	BB	BB
	833	1	10	AB	AB	AB	AB	AB	AB	AB	AB	AA	AA	AB	AB	AB	AB	AB
	1348	1	10	BB	BB	BB	BB	NA	BB	BB	BB	AB	AB	AB	AA	AA	AA	AA
	1007	1	10	BB	BB	BB	BB	AB	AB	AB	AB	AB	AB	AB	AB	AA	AA	AA
	614	1	10	AB	AB	AB	AB	AB	AB	AB	AB	AB	AB	AB	AB	AB	AA	AA
	314	1	10	AB	AB	AB	BB	BB	BB	BB	BB	BB	BB	BB	BB	BB	BB	BB
	315	1	10	AB	AB	AB	BB	BB	BB	NA	BB	BB	BB	BB	BB	BB	NA	BB
	333	1	10	AB	AB	AB	AB	AB	AB	AB	AB	AB	AB	AB	AB	AB	AB	AB
	365	1	10	AB	AB	AB	AB	AB	AB	NA	AB	AB	AB	AB	AB	AB	AB	AB
	371	1	10	BB	BB	BB	BB	BB	BB	BB	BB	BB	BB	BB	BB	BB	BB	BB
	375	1	10	BB	BB	BB	BB	BB	BB	BB	NA	NA	AB	AB	AB	AB	AA	AB
	393	1	10	AB	NA	NA	BB	NA	BB	BB	NA	BB	BB	NA	BB	BB	BB	NA
	413	1	10	AB	AB	BB	BB	BB	BB	NA	NA	NA	BB	BB	BB	BB	BB	BB
	415	1	10	AB	AB	BB	BB	BB	BB	BB	BB	BB	BB	BB	BB	BB	BB	BB
	523	1	10	AB	AB	AB	AB	AB	AB	AB	AB	AB	AB	AB	AB	AB	AB	AB
	528	1	10	AB	AB	AB	AB	AB	AB	AB	AB	AB	AB	AB	AB	AB	AB	AB
	541	1	10	AB	AB	AB	AB	AB	NA	AB	AB	BB	BB	BB	BB	BB	BB	BB
	574	1	10	AB	AB	NA	AB	NA	AB	NA	NA	NA	AB	NA	AB	AB	AB	AB
	586	1	10	BB	BB	BB	BB	BB	BB	BB	BB	BB	BB	BB	BB	BB	BB	BB
	599	1	10	AB	AB	NA	NA	AB	AB	NA	NA	NA	NA	AB	AB	NA	AB	NA
	660	1	10	BB	BB	BB	BB	BB	BB	BB	BB	BB	BB	AB	AB	AB	AB	AB
	719	1	10	AB	AB	AB	AB	AB	AB	AB	AB	AB	AB	AB	AB	AB	AB	AB
	721	1	10	BB	BB	BB	BB	BB	BB	BB	NA	NA	AB	AB	AB	AB	NA	NA
	744	1	10	AB	AB	AB	AB	AB	AB	AB	AB	AB	AB	AB	AB	AB	AB	AB
	745	1	10	NA	AB	AB	AB	NA	AB	NA	AB	NA	NA	NA	NA	AB	AB	NA
	746	1	10	AB	AB	AB	AB	AB	AB	NA	AB	AB	AB	AB	AB	AB	AB	AB
	759	1	10	BB	BB	BB	BB	BB	BB	NA	NA	AB	AB	AB	AB	AB	AB	AB
	767	1	10	BB	BB	BB	BB	BB	BB	BB	BB	BB	BB	BB	BB	BB	BB	BB
	774	1	10	BB	BB	BB	BB	BB	AB	AB	AB	AB	AB	AB	AB	AB	AB	AB
	783	1	10	NA	AB	AB	AB	NA	AB	NA	NA	NA	AB	AB	NA	AB	AB	NA
	790	1	10	AB	AB	NA	AB	AB	AB	AB	NA	AB	AB	AB	AB	AB	NA	AB
	822	1	10	AB	AB	AB	AB	BB	NA	NA	BB	AB	AB	AB	AB	AB	AB	AB
	825	1	10	AB	AB	AB	AB	AB	AB	AB	AB	AB	AB	AB	AB	AB	AB	AB
	831	1	10	BB	BB	BB	BB	BB	BB	BB	BB	BB	BB	BB	BB	BB	NA	BB
	916	1	10	AB	AB	NA	AB	AB	NA	AB	AB	AB	AB	AB	AB	AB	AB	AB
	937	1	10	BB	BB	BB	BB	BB	BB	BB	BB	BB	BB	BB	BB	BB	BB	BB
	966	1	10	NA	BB	BB	BB	BB	BB	BB	NA	NA	BB	BB	BB	BB	NA	BB
	992	1	10	AB	AB	AB	AB	AB	AB	AB	AB	AB	AB	AB	AB	AB	AB	AB
	1032	1	10	AB	AB	AB	AB	AB	AB	AB	AB	AB	AB	AB	AB	AB	AB	AB
	1035	1	10	AB	AB	NA	AB	AB	AB	AB	AB	AB	AB	AB	AB	AB	AB	AB
	1038	1	10	BB	BB	BB	BB	BB	BB	BB	BB	AB	AB	AB	AB	AB	AB	AB
	1073	1	10	NA	AB	BB	BB	BB	BB	BB	NA	NA	BB	BB	BB	BB	BB	BB
	1084	1	10	AB	AB	AB	AB	AB	NA	AB	AB	AB	NA	AB	AB	AB	NA	AB
	1104	1	10	AB	AB	AB	AB	AB	AB	AB	AB	AB	AB	AB	AB	AB	AB	AB
	1125	1	10	BB	BB	BB	BB	BB	NA	BB	BB	NA	BB	BB	NA	BB	BB	AB
	1150	1	10	AB	AB	NA	AB	AB	AB	AB	BB	BB	BB	NA	NA	BB	BB	BB
	1180	1	10	AB	AB	NA	AB	AB	NA	AB	NA	AB	AB	AB	AB	AB	NA	AB
	1181	1	10	BB	BB	BB	BB	BB	BB	BB	BB	BB	BB	BB	BB	AB	AB	AB
	1210	1	10	AB	AB	AB	AB	AB	AB	AB	AB	AB	AB	AB	AB	AB	AB	AB
	1220	1	10	BB	BB	BB	BB	BB	BB	BB	AB	AB	NA	AB	AB	AB	NA	AB
	1261	1	10	NA	AB	AB	AB	NA	NA	AB	NA	NA	AB	NA	NA	AB	NA	NA
	1280	1	10	BB	BB	BB	BB	BB	BB	BB	BB	BB	BB	BB	BB	BB	BB	BB
	1296	1	10	AB	AB	AB	AB	AB	AB	AB	AB	AB	NA	NA	AB	AB	AB	AB
	1300	1	10	AB	NA	AB	AB	AB	BB	BB	BB	BB	BB	BB	BB	BB	BB	BB
	1303	1	10	AB	NA	NA	AB	AB	BB	BB	NA	NA	NA	AB	AB	AB	NA	AB
	1333	1	10	BB	BB	BB	BB	NA	AB	NA	AB	AB	NA	AB	AB	AB	AB	NA
	1345	1	10	NA	AB	NA	AB	AB	AB	NA	NA	AB	AB	AB	AB	AB	BB	BB
	1351	1	10	BB	BB	BB	NA	AB	NA	AB	AB	AB	AB	AB	AB	AB	AB	AB
	1381	1	10	AB	NA	NA	AB	AB	NA	NA	AB	AB	AB	AB	AB	AB	AB	NA
	1215	1	10	AA	AA	AA	AA	AA	AA	AA	AA	AA	AA	AA	AA	AA	AA	AA
	246	1	10	NA	AA	NA	AA	AA	AA	AA	AA	AA	AA	AA	AA	AA	AA	AA
	19	1	10	AA	AA	AA	AA	AA	AA	AA	AA	AA	AA	AA	AA	AA	AA	AA
